# Supplementary material for: Genome-Wide Transcriptome Directed Pathway Analysis of Maternal Pre-Eclampsia Susceptibility Genes
Source: PLoS One. 2015 May 26;10(5):e0128230. doi: 10.1371/journal.pone.0128230 (PMC4444079; doi:10.1371/journal.pone.0128230)
Supplement: S1 Table — (XLSX) [file pone.0128230.s001.xlsx]

## Sheet: Sheet1
GO sets of PE susceptibility genes
Name	Overlapping Entities	Pathway Category
angiogenesis	ERAP1,COL4A1,COL4A2	Angiogenesis
patterning of blood vessels	ACVR1	Angiogenesis
negative regulation of angiogenesis	COL4A2	Angiogenesis
positive regulation of angiogenesis	ERAP1	Angiogenesis
regulation of apoptosis	ACVR1C,INHBB	Apoptosis
positive regulation of apoptosis	ACVR1C	Apoptosis
induction of apoptosis	INHA	Apoptosis
negative regulation of apoptosis	ACVR1	Apoptosis
apoptosis	ACVR1C	Apoptosis
regulation of blood pressure	ERAP1,ERAP2	Blood pressure regulation
regulation of nitric-oxide synthase activity	ACVR2A	Blood pressure regulation
positive regulation of bone mineralization	ACVR1,ACVR2A	Bone function
regulation of ossification	ACVR1	Bone function
positive regulation of osteoblast differentiation	ACVR1,ACVR2A	Bone function
heart development	ACVR1	Cardiovascular function
response to external stimulus	INHA,INHBB	Cell signalling
cellular response to starvation	INHBB	Cell signalling
activin receptor signaling pathway	INHBB,ACVR2A	Cell signalling
transmembrane receptor protein serine-threonine kinase signaling pathway	ACVR1,ACVR2A	Cell signalling
BMP signaling pathway	ACVR1,ACVR2A	Cell signalling
positive regulation of activin receptor signaling pathway	ACVR2A	Cell signalling
negative regulation of activin receptor signaling pathway	ACVR1	Cell signalling
transforming growth factor beta receptor complex assembly	ACVR1C	Cell signalling
regulation of BMP signaling pathway	ACVR2A	Cell signalling
cell-cell signaling	INHA,LNPEP	Cell signalling
transforming growth factor beta receptor signaling pathway	ACVR1	Cell signalling
negative regulation of signal transduction	ACVR1	Cell signalling
cell surface receptor linked signaling pathway	INHA	Cell signalling
signal transduction	ERAP1,INHA,ACVR1C	Cell signalling
G-protein coupled receptor protein signaling pathway	LNPEP	Cell signalling
cellular response to leptin stimulus	INHBB	Cell signalling
response to hormone stimulus	LNPEP	Cell signalling
response to organic substance	ACVR2A	Cell signalling
cellular response to glucocorticoid stimulus	ACVR1	Cell signalling
response to organic cyclic compound	ACVR1C	Cell signalling
cellular response to cholesterol	INHBB	Cell signalling
smooth muscle cell differentiation	ACVR1	Differentiation
erythrocyte differentiation	INHA	Differentiation
epithelial cell differentiation	COL4A1	Differentiation
fat cell differentiation	ERAP1,INHBB	Differentiation
cell differentiation	INHA,ACVR1C,INHBB	Differentiation
antigen processing and presentation of endogenous peptide antigen via MHC class I	ERAP1,ERAP2	Immunity/Inflammation
negative regulation of interferon-gamma biosynthetic process	INHA	Immunity/Inflammation
negative regulation of macrophage differentiation	INHA	Immunity/Inflammation
negative regulation of B cell differentiation	INHA	Immunity/Inflammation
regulation of innate immune response	ERAP1	Immunity/Inflammation
acute inflammatory response	ACVR1	Immunity/Inflammation
response to bacterium	ERAP1	Immunity/Inflammation
antigen processing and presentation	ERAP1	Immunity/Inflammation
defense response	INHBB	Immunity/Inflammation
response to drug	ACVR1C	Liver Function
hemoglobin biosynthetic process	INHA	Liver Function
response to dietary excess	ACVR1C	Liver Function
negative regulation of insulin secretion	ACVR1C,INHBB	Liver Function
negative regulation of hepatocyte growth factor biosynthetic process	INHBB	Liver Function
lipid storage	ACVR1C	Liver Function
response to lipid	ACVR1C	Liver Function
response to insulin stimulus	ACVR1C	Liver Function
cellular response to insulin stimulus	INHBB	Liver Function
response to glucose stimulus	ACVR1C	Liver Function
metabolic process	ERAP1,ACVR1,ACVR1C	Liver Function
nervous system development	INHA	Neural function
axon guidance	COL4A1,COL4A2	Neural function
neuropeptide catabolic process	LNPEP	Neural function
cerebellum development	ACVR1C	Neural function
neuromuscular junction development	COL4A1	Neural function
regulation of long-term neuronal synaptic plasticity	LNPEP	Neural function
hippocampus development	ACVR1C	Neural function
negative regulation of cell cycle	INHA	Proliferation
regulation of cell cycle	INHA	Proliferation
cell cycle arrest	INHA	Proliferation
G1-S transition of mitotic cell cycle	ACVR1	Proliferation
regulation of cell proliferation	INHA	Proliferation
phosphorylation	ACVR1,ACVR1C	Protein modification
positive regulation of protein phosphorylation	ACVR2A	Protein modification
protein phosphorylation	ACVR1,ACVR1C,ACVR2A	Protein modification
peptide catabolic process	LNPEP	Protein modification
negative regulation of phosphorylation	INHA	Protein modification
protein catabolic process	LNPEP	Protein modification
regulation of skeletal muscle tissue development	ACVR1	Reproduction
positive regulation of erythrocyte differentiation	ACVR2A	Reproduction
determination of left-right symmetry	ACVR1,ACVR1C,ACVR2A	Reproduction
gastrulation with mouth forming second	ACVR1,ACVR2A	Reproduction
mesoderm development	ACVR1,ACVR2A	Reproduction
male gonad development	INHA,ACVR2A	Reproduction
trophectodermal cell proliferation	ACVR1C	Reproduction
pharyngeal system development	ACVR1	Reproduction
in utero embryonic development	ACVR1,ACVR1C	Reproduction
urogenital system development	ACVR1	Reproduction
mesoderm formation	ACVR1	Reproduction
neural crest cell migration	ACVR1	Reproduction
midbrain development	ACVR1C	Reproduction
embryonic skeletal system development	ACVR2A	Reproduction
eye development	INHBB	Reproduction
gastrulation	ACVR1	Reproduction
germ cell development	ACVR1	Reproduction
growth	INHBB	Reproduction
anterior-posterior pattern formation	ACVR2A	Reproduction
embryo development	ACVR1	Reproduction
skeletal system development	INHA	Reproduction
Sertoli cell proliferation	ACVR2A	Reproduction
positive regulation of follicle-stimulating hormone secretion	INHA,INHBB,ACVR2A	Reproduction
negative regulation of follicle-stimulating hormone secretion	INHA,INHBB	Reproduction
ovarian follicle development	INHA,ACVR1C,INHBB	Reproduction
positive regulation of ovulation	INHBB	Reproduction
sperm ejaculation	ACVR2A	Reproduction
penile erection	ACVR2A	Reproduction
oocyte development	INHBB	Reproduction
female pregnancy	LNPEP	Reproduction
spermatogenesis	ACVR2A	Reproduction
proteolysis	ERAP1,LNPEP,ERAP2	Tissue remodelling
membrane protein ectodomain proteolysis	ERAP1	Tissue remodelling
extracellular matrix organization	COL4A2	Tissue remodelling
positive regulation of transcription, DNA-dependent	ACVR1	Transcription
