# Supplementary material for: Genome-Wide Transcriptome Directed Pathway Analysis of Maternal Pre-Eclampsia Susceptibility Genes
Source: PLoS One. 2015 May 26;10(5):e0128230. doi: 10.1371/journal.pone.0128230 (PMC4444079; doi:10.1371/journal.pone.0128230)
Supplement: S2 Table — (XLSX) [file pone.0128230.s002.xlsx]

## Sheet: p<0.001 cut-off
Altered GO sets of PE decidual transcriptome
Name	ht12.FC	ht12.p-value	wg6.FC	wg6.p-value	Gene Set Category	Pathway Category
cell adhesion	1.00113	1.51603e-06	1.00584	9.83621e-08	biological_process	Adhesion
cell-matrix adhesion	1.01024	0.000844121	1.03224	6.11611e-06	biological_process	Adhesion
angiogenesis	1.00406	1.70194e-08	1.00773	1.9735e-08	biological_process	Angiogenesis
apoptosis	-1.00235	7.90507e-10	-1.00442	1.47049e-08	biological_process	Apoptosis
aging	-1.00459	7.95783e-06	-1.00175	1.90345e-05	biological_process	Apoptosis
negative regulation of apoptosis	-1.00095	0.000454556	-1.00039	1.34913e-05	biological_process	Apoptosis
positive regulation of apoptosis	1.00036	0.000266412	1.0016	1.06576e-07	biological_process	Apoptosis
cell surface receptor linked signaling pathway	-1.00856	1.73307e-07	-1.02904	4.55392e-10	biological_process	Cell signalling
response to mechanical stimulus	-1.0029	0.000422462	-1.01887	3.92118e-07	biological_process	Cell signalling
positive regulation of GTPase activity	-1.00262	8.22907e-05	-1.01372	1.48367e-05	biological_process	Cell signalling
response to organic cyclic compound	-1.00043	7.35242e-08	-1.00798	2.23136e-05	biological_process	Cell signalling
small GTPase mediated signal transduction	1.00271	0.000225116	1.00485	7.79676e-05	biological_process	Cell signalling
cytokine-mediated signaling pathway	-1.01819	3.70727e-11	-1.04103	6.30281e-10	biological_process	Cell signalling
cellular response to transforming growth factor beta stimulus	-1.01679	0.000302195	-1.04221	0.000629717	biological_process	Cell signalling
actin cytoskeleton organization	-1.00028	5.48219e-05	-1.01239	2.59142e-05	biological_process	Cytoskeleton
cellular component movement	-1.00534	3.53015e-10	-1.00045	7.50286e-06	biological_process	Cytoskeleton
positive regulation of dendritic cell antigen processing and presentation	-1.11418	0.000475491	-1.18488	0.000219452	biological_process	Immunity/Inflammation
immunoglobulin mediated immune response	-1.11418	6.95622e-07	-1.1725	2.97098e-05	biological_process	Immunity/Inflammation
positive regulation of B cell differentiation	-1.05381	0.000305161	-1.1725	0.000626464	biological_process	Immunity/Inflammation
dendritic cell chemotaxis	-1.12611	0.00031824	-1.06497	0.000291714	biological_process	Immunity/Inflammation
leukocyte chemotaxis	-1.108	3.52305e-05	-1.07436	0.000302511	biological_process	Immunity/Inflammation
defense response to Gram-positive bacterium	-1.04389	0.00063774	-1.11548	6.6533e-06	biological_process	Immunity/Inflammation
natural killer cell differentiation	-1.04153	0.000802818	-1.06829	0.000975619	biological_process	Immunity/Inflammation
T cell costimulation	-1.03893	2.13548e-09	-1.06559	2.71043e-07	biological_process	Immunity/Inflammation
regulation of immune response	-1.04091	3.31426e-12	-1.04278	2.32634e-05	biological_process	Immunity/Inflammation
interferon-gamma-mediated signaling pathway	-1.04344	1.68193e-12	-1.0398	3.83702e-05	biological_process	Immunity/Inflammation
neutrophil chemotaxis	-1.04697	9.04411e-05	-1.03601	0.000154208	biological_process	Immunity/Inflammation
cellular defense response	-1.03398	2.94013e-05	-1.04432	3.03421e-06	biological_process	Immunity/Inflammation
lipopolysaccharide-mediated signaling pathway	-1.01785	6.15431e-05	-1.04394	0.000644043	biological_process	Immunity/Inflammation
inflammatory response	-1.01704	3.42319e-12	-1.03039	2.77236e-12	biological_process	Immunity/Inflammation
immune response	-1.02102	1.16745e-20	-1.02363	1.29497e-11	biological_process	Immunity/Inflammation
response to lipopolysaccharide	-1.00873	3.81739e-08	-1.02215	9.51726e-08	biological_process	Immunity/Inflammation
innate immune response	-1.01082	5.37709e-09	-1.01503	4.72854e-06	biological_process	Immunity/Inflammation
metabolic process	1.00055	9.43891e-06	1.00145	3.62089e-08	biological_process	Liver function
chemotaxis	-1.0201	5.95786e-10	-1.01871	1.77018e-10	biological_process	Migration
response to hypoxia	1.00507	1.05624e-06	1.00053	1.1084e-07	biological_process	Oxidative stress
blood coagulation	-1.00033	7.99811e-10	-1.00878	6.06184e-13	biological_process	Platelet function
platelet activation	-1.00368	6.10485e-06	-1.00403	2.9072e-08	biological_process	Platelet function
regulation of cell growth	1.00542	0.000855682	1.00027	6.06656e-07	biological_process	Proliferation
positive regulation of smooth muscle cell proliferation	-1.00636	0.000295147	-1.01252	2.53312e-06	biological_process	Proliferation
positive regulation of peptidyl-tyrosine phosphorylation	-1.01105	0.000508727	-1.02507	0.000512622	biological_process	Protein modification
extracellular matrix organization	1.00435	0.000824708	1.00421	3.40603e-05	biological_process	Tissue remodelling

## Sheet: p<0.05 cut-off
Altered GO sets of PE decidual transcriptome
Name	ht12.FC	ht12.p-value	wg6.FC	wg6.p-value	Gene Set Category	Pathway Category
cell adhesion	1.00113	1.51603e-06	1.00584	9.83621e-08	biological_process	Adhesion
cell-matrix adhesion	1.01024	0.000844121	1.03224	6.11611e-06	biological_process	Adhesion
substrate adhesion-dependent cell spreading	1.01603	0.0374111	1.03252	0.033068	biological_process	Adhesion
positive regulation of cell-cell adhesion	-1.00508	0.00615836	-1.04316	0.00263829	biological_process	Adhesion
cell adhesion mediated by integrin	-1.01505	0.0169823	-1.01368	0.0201171	biological_process	Adhesion
negative regulation of cell adhesion	-1.00988	0.0411969	-1.01522	0.0104579	biological_process	Adhesion
angiogenesis	1.00406	1.70194e-08	1.00773	1.9735e-08	biological_process	Angiogenesis
endothelial cell differentiation	1.03657	0.0118587	1.21022	0.000442179	biological_process	Angiogenesis
positive regulation of angiogenesis	-1.01121	0.0043903	-1.01081	0.000312891	biological_process	Angiogenesis
positive regulation of apoptosis	1.00036	0.000266412	1.0016	1.06576e-07	biological_process	Apoptosis
DNA fragmentation involved in apoptotic nuclear change	1.00603	0.0127894	1.0043	0.0239306	biological_process	Apoptosis
apoptosis	-1.00235	7.90507e-10	-1.00442	1.47049e-08	biological_process	Apoptosis
aging	-1.00459	7.95783e-06	-1.00175	1.90345e-05	biological_process	Apoptosis
negative regulation of apoptosis	-1.00095	0.000454556	-1.00039	1.34913e-05	biological_process	Apoptosis
induction of apoptosis	-1.00508	0.00492032	-1.01696	0.00104751	biological_process	Apoptosis
activation of caspase activity	-1.00853	0.0101841	-1.00661	0.0180293	biological_process	Apoptosis
activation of pro-apoptotic gene products	-1.02451	0.0136602	-1.04581	0.0185518	biological_process	Apoptosis
apoptotic mitochondrial changes	-1.00788	0.0363392	-1.12388	0.00189817	biological_process	Apoptosis
induction of apoptosis by extracellular signals	-1.00151	0.00832631	-1.01887	0.0478335	biological_process	Apoptosis
negative regulation of vasoconstriction	1.01061	0.00082595	1.09726	0.00301411	biological_process	Blood pressure regulation
nitric oxide metabolic process	1.00461	0.0123762	1.06421	0.0315421	biological_process	Blood pressure regulation
positive regulation of nitric-oxide synthase activity	-1.01879	0.00319789	-1.10554	0.00662805	biological_process	Blood pressure regulation
regulation of blood pressure	-1.0044	0.0224837	-1.00096	0.00392128	biological_process	Blood pressure regulation
regulation of osteoclast differentiation	1.01086	0.0223919	1.03592	0.0038837	biological_process	Bone function
heart development	1.00242	0.00625423	1.0205	2.24864e-05	biological_process	Cardiovascular function
cardiac myofibril assembly	1.03885	0.007852	1.00084	0.0434975	biological_process	Cardiovascular function
cellular lipid metabolic process	1.0029	6.34344e-05	1.01451	0.0276321	biological_process	Cell metabolism
cellular protein metabolic process	1.00481	0.000114631	1.0156	0.00396989	biological_process	Cell metabolism
UDP-N-acetylglucosamine biosynthetic process	1.04403	0.00181732	1.09605	0.0396845	biological_process	Cell metabolism
GTP catabolic process	1.00001	0.0020125	1.00934	0.000567825	biological_process	Cell metabolism
glucose 1-phosphate metabolic process	1.05243	0.00305895	1.12546	0.0288115	biological_process	Cell metabolism
cellular nitrogen compound metabolic process	1.01285	0.00403015	1.00867	0.0318455	biological_process	Cell metabolism
regulation of catalytic activity	1.00177	0.0125453	1.00467	0.00339017	biological_process	Cell metabolism
dolichol-linked oligosaccharide biosynthetic process	1.01382	0.0304337	1.05925	0.00914797	biological_process	Cell metabolism
mannose metabolic process	-1.02626	0.000728341	-1.07671	0.0010672	biological_process	Cell metabolism
prostanoid metabolic process	-1.07344	0.00156825	-1.03257	1.29699e-05	biological_process	Cell metabolism
positive regulation of membrane protein ectodomain proteolysis	-1.01703	0.00582027	-1.11395	0.00339717	biological_process	Cell metabolism
positive regulation of protein secretion	-1.00095	0.0342066	-1.01202	0.0335387	biological_process	Cell metabolism
pyrimidine base catabolic process	-1.05665	0.00721247	-1.06598	0.0210864	biological_process	Cell metabolism
N-acetylglucosamine metabolic process	-1.01773	0.00994102	-1.05552	0.0418203	biological_process	Cell metabolism
adenosine metabolic process	-1.01591	0.0386709	-1.00169	0.0312317	biological_process	Cell metabolism
small GTPase mediated signal transduction	1.00271	0.000225116	1.00485	7.79676e-05	biological_process	Cell signalling
cellular response to hormone stimulus	1.01291	0.000861483	1.00617	0.0214604	biological_process	Cell signalling
response to protein stimulus	1.00022	0.00394043	1.0289	5.13876e-08	biological_process	Cell signalling
response to nutrient levels	1.00545	0.00554175	1.0005	0.00425281	biological_process	Cell signalling
response to inorganic substance	1.00792	0.015631	1.01906	0.000843875	biological_process	Cell signalling
regulation of ARF protein signal transduction	1.01615	0.0415118	1.01062	0.00369683	biological_process	Cell signalling
Rho protein signal transduction	1.00126	0.0459849	1.00615	0.00293123	biological_process	Cell signalling
response to carbohydrate stimulus	1.01124	0.0403293	1.0509	0.0484361	biological_process	Cell signalling
cytokine-mediated signaling pathway	-1.01819	3.70727e-11	-1.04103	6.30281e-10	biological_process	Cell signalling
response to amino acid stimulus	-1.01057	2.33e-08	-1.02119	0.00675773	biological_process	Cell signalling
response to organic cyclic compound	-1.00043	7.35242e-08	-1.00798	2.23136e-05	biological_process	Cell signalling
cell surface receptor linked signaling pathway	-1.00856	1.73307e-07	-1.02904	4.55392e-10	biological_process	Cell signalling
cellular response to interleukin-1	-1.0064	1.93199e-05	-1.0702	0.0178545	biological_process	Cell signalling
positive regulation of GTPase activity	-1.00262	8.22907e-05	-1.01372	1.48367e-05	biological_process	Cell signalling
cellular response to transforming growth factor beta stimulus	-1.01679	0.000302195	-1.04221	0.000629717	biological_process	Cell signalling
response to nutrient	-1.00085	0.000414789	-1.00175	0.00721136	biological_process	Cell signalling
response to mechanical stimulus	-1.0029	0.000422462	-1.01887	3.92118e-07	biological_process	Cell signalling
positive regulation of JNK cascade	-1.01545	0.000455283	-1.03944	0.0010044	biological_process	Cell signalling
response to activity	-1.01679	0.000500485	-1.00267	0.012834	biological_process	Cell signalling
Toll signaling pathway	-1.0064	0.000990555	-1.02913	0.031217	biological_process	Cell signalling
JAK-STAT cascade	-1.00932	0.0011963	-1.02007	0.0344997	biological_process	Cell signalling
cellular response to extracellular stimulus	-1.03706	0.00142164	-1.1297	4.63966e-05	biological_process	Cell signalling
regulation of small GTPase mediated signal transduction	-1.00123	0.00165604	-1.00442	0.00326835	biological_process	Cell signalling
response to selenium ion	-1.02453	0.00202606	-1.01334	0.00186933	biological_process	Cell signalling
response to vitamin D	-1.01574	0.00213114	-1.01202	1.47832e-05	biological_process	Cell signalling
positive regulation of NF-kappaB transcription factor activity	-1.00636	0.00296678	-1.03799	0.00151729	biological_process	Cell signalling
positive regulation of Rho GTPase activity	-1.02313	0.00422388	-1.02564	0.00188375	biological_process	Cell signalling
response to biotic stimulus	-1.03339	0.00508682	-1.07483	0.0116336	biological_process	Cell signalling
positive regulation of calcium-mediated signaling	-1.03417	0.00524341	-1.07616	0.00102904	biological_process	Cell signalling
regulation of G-protein coupled receptor protein signaling pathway	-1.00554	0.00525383	-1.01372	0.000923976	biological_process	Cell signalling
response to fluid shear stress	-1.01231	0.00537642	-1.06544	0.0014525	biological_process	Cell signalling
intracellular signal transduction	-1.00265	0.00750037	-1.00818	0.000256491	biological_process	Cell signalling
cellular response to glucose starvation	-1.02246	0.00944858	-1.10724	0.0111792	biological_process	Cell signalling
positive regulation of Rac GTPase activity	-1.01255	0.0109935	-1.03131	0.0287931	biological_process	Cell signalling
Notch receptor processing	-1.01004	0.0110082	-1.0025	0.00333518	biological_process	Cell signalling
response to organic substance	-1.00311	0.015608	-1.00267	0.0440067	biological_process	Cell signalling
positive regulation of protein kinase B signaling cascade	-1.00865	0.016379	-1.00106	0.00616964	biological_process	Cell signalling
cell-cell signaling	-1.002	0.0229802	-1.00657	0.0365438	biological_process	Cell signalling
cellular response to mechanical stimulus	-1.01671	0.0231803	-1.01503	0.00163481	biological_process	Cell signalling
pattern recognition receptor signaling pathway	-1.01934	0.026618	-1.1301	0.0314073	biological_process	Cell signalling
response to chemical stimulus	-1.0105	0.029938	-1.00314	0.00616145	biological_process	Cell signalling
cellular response to cytokine stimulus	-1.02081	0.0396438	-1.12325	0.0366431	biological_process	Cell signalling
regulation of I-kappaB kinase-NF-kappaB cascade	-1.03377	0.0451498	-1.04922	0.0110792	biological_process	Cell signalling
protein transport	1.00417	4.62812e-05	1.00721	0.00482677	biological_process	Cell transport
vesicle-mediated transport	1.00547	0.00288995	1.00786	0.0197926	biological_process	Cell transport
endosome to lysosome transport	1.01356	0.00537906	1.01089	0.0364365	biological_process	Cell transport
vesicle targeting	1.02597	0.00588127	1.07964	0.0105658	biological_process	Cell transport
SRP-dependent cotranslational protein targeting to membrane	1.03127	0.0299458	1.08201	0.0137958	biological_process	Cell transport
transport	1.00267	0.0302815	1.00131	0.0354447	biological_process	Cell transport
positive regulation of interleukin-6 production	-1.04389	0.00116831	-1.05681	9.06022e-05	biological_process	Cytokine production
positive regulation of interleukin-1 beta secretion	-1.01886	0.00183287	-1.05789	0.0194979	biological_process	Cytokine production
positive regulation of interleukin-4 production	-1.03245	0.00345136	-1.09125	0.0017541	biological_process	Cytokine production
positive regulation vascular endothelial growth factor production	-1.03398	0.0350639	-1.0226	0.00844411	biological_process	Cytokine production
positive regulation of tumor necrosis factor production	-1.02213	0.0126345	-1.03957	0.00769405	biological_process	Cytokine production
positive regulation of interleukin-10 production	-1.03245	0.0126796	-1.03414	0.0200668	biological_process	Cytokine production
positive regulation of interleukin-12 production	-1.02213	0.0183706	-1.04394	0.00386363	biological_process	Cytokine production
secretion by cell	-1.00478	0.0282779	-1.06619	0.0242871	biological_process	Cytokine production
positive regulation of chemokine production	-1.0064	0.032988	-1.03166	0.00770518	biological_process	Cytokine production
actomyosin structure organization	1.11791	0.0014067	1.20215	0.00539926	biological_process	Cytoskeleton
cell junction assembly	1.00589	0.00343773	1.01402	0.0207095	biological_process	Cytoskeleton
mitochondrion organization	1.00786	0.00374025	1.01655	0.0439711	biological_process	Cytoskeleton
ruffle organization	1.00052	0.00387455	1.05682	0.00827488	biological_process	Cytoskeleton
cytoskeleton organization	1.00303	0.00760903	1.00328	3.70231e-05	biological_process	Cytoskeleton
Golgi organization	1.01341	0.0171782	1.02411	0.0227077	biological_process	Cytoskeleton
microvillus assembly	1.0262	0.0179057	1.13558	0.00092308	biological_process	Cytoskeleton
cellular component organization	1.02482	0.0244255	1.02721	0.0426088	biological_process	Cytoskeleton
endocytosis	1.00068	0.0433494	1.00578	0.00167514	biological_process	Cytoskeleton
cellular component movement	-1.00534	3.53015e-10	-1.00045	7.50286e-06	biological_process	Cytoskeleton
actin cytoskeleton organization	-1.00028	5.48219e-05	-1.01239	2.59142e-05	biological_process	Cytoskeleton
positive regulation of filopodium assembly	-1.06071	0.000562651	-1.00889	0.0259427	biological_process	Cytoskeleton
cellular extravasation	-1.10478	0.000687006	-1.16599	0.00465606	biological_process	Cytoskeleton
regulation of cell shape	-1.00538	0.00169943	-1.00874	0.000116684	biological_process	Cytoskeleton
positive regulation of stress fiber assembly	-1.00761	0.021579	-1.02482	0.0034553	biological_process	Cytoskeleton
cell morphogenesis involved in differentiation	1.03567	0.00168338	1.04046	0.00748508	biological_process	Differentiation
epithelial to mesenchymal transition	1.01226	0.00392212	1.01072	0.0172452	biological_process	Differentiation
organ regeneration	1.00265	0.0443609	1.01655	0.0207167	biological_process	Differentiation
negative regulation of fat cell differentiation	-1.01458	0.00135628	-1.02594	0.0034384	biological_process	Differentiation
brown fat cell differentiation	-1.0066	0.0128927	-1.0121	0.000433049	biological_process	Differentiation
epithelial cell differentiation involved in prostate gland development	-1.02781	0.0184788	-1.07311	0.00345726	biological_process	Differentiation
cell maturation	-1.00351	0.0258198	-1.03514	0.00943159	biological_process	Differentiation
positive regulation of peptidase activity	1.03446	0.00151159	1.05323	0.00498322	biological_process	Enzymatic activity
negative regulation of hydrolase activity	1.13941	0.0111149	1.10575	0.0118162	biological_process	Enzymatic activity
positive regulation of viral genome replication	1.00747	0.00193268	1.01788	0.0184464	biological_process	Immunity/Inflammation
T cell differentiation in thymus	1.00646	0.00879829	1.01997	0.000604794	biological_process	Immunity/Inflammation
immune response	-1.02102	1.16745e-20	-1.02363	1.29497e-11	biological_process	Immunity/Inflammation
T cell receptor signaling pathway	-1.03138	1.46414e-12	-1.03799	0.00131166	biological_process	Immunity/Inflammation
interferon-gamma-mediated signaling pathway	-1.04344	1.68193e-12	-1.0398	3.83702e-05	biological_process	Immunity/Inflammation
regulation of immune response	-1.04091	3.31426e-12	-1.04278	2.32634e-05	biological_process	Immunity/Inflammation
inflammatory response	-1.01704	3.42319e-12	-1.03039	2.77236e-12	biological_process	Immunity/Inflammation
T cell costimulation	-1.03893	2.13548e-09	-1.06559	2.71043e-07	biological_process	Immunity/Inflammation
innate immune response	-1.01082	5.37709e-09	-1.01503	4.72854e-06	biological_process	Immunity/Inflammation
cellular response to lipopolysaccharide	-1.02213	5.44366e-09	-1.02429	0.00228	biological_process	Immunity/Inflammation
response to lipopolysaccharide	-1.00873	3.81739e-08	-1.02215	9.51726e-08	biological_process	Immunity/Inflammation
antigen processing and presentation of peptide or polysaccharide antigen via MHC class II	-1.1975	5.92113e-07	-1.08614	0.0279301	biological_process	Immunity/Inflammation
immunoglobulin mediated immune response	-1.11418	6.95622e-07	-1.1725	2.97098e-05	biological_process	Immunity/Inflammation
T cell activation	-1.03773	1.33437e-06	-1.04581	0.00350016	biological_process	Immunity/Inflammation
type I interferon-mediated signaling pathway	-1.03221	2.0386e-06	-1.03927	0.0165881	biological_process	Immunity/Inflammation
response to bacterium	-1.00538	1.82852e-05	-1.02152	0.00448854	biological_process	Immunity/Inflammation
regulation of defense response to virus by virus	-1.01061	2.17626e-05	-1.04491	0.00923466	biological_process	Immunity/Inflammation
cellular defense response	-1.03398	2.94013e-05	-1.04432	3.03421e-06	biological_process	Immunity/Inflammation
positive regulation of I-kappaB kinase-NF-kappaB cascade	-1.0094	3.49791e-05	-1.0121	0.00306687	biological_process	Immunity/Inflammation
leukocyte chemotaxis	-1.108	3.52305e-05	-1.07436	0.000302511	biological_process	Immunity/Inflammation
positive regulation of T cell proliferation	-1.01595	3.56043e-05	-1.03336	0.00257996	biological_process	Immunity/Inflammation
response to virus	-1.01381	4.17456e-05	-1.01246	0.00133467	biological_process	Immunity/Inflammation
lipopolysaccharide-mediated signaling pathway	-1.01785	6.15431e-05	-1.04394	0.000644043	biological_process	Immunity/Inflammation
positive regulation of T cell activation	-1.05321	7.81965e-05	-1.05626	0.0103455	biological_process	Immunity/Inflammation
B cell receptor signaling pathway	-1.06257	7.83021e-05	-1.07963	0.00234887	biological_process	Immunity/Inflammation
neutrophil chemotaxis	-1.04697	9.04411e-05	-1.03601	0.000154208	biological_process	Immunity/Inflammation
positive regulation of interleukin-2 biosynthetic process	-1.07962	9.45573e-05	-1.064	0.00546571	biological_process	Immunity/Inflammation
antigen processing and presentation of exogenous peptide antigen via MHC class II	-1.138	0.000112207	-1.20604	0.00228562	biological_process	Immunity/Inflammation
positive regulation of B cell differentiation	-1.05381	0.000305161	-1.1725	0.000626464	biological_process	Immunity/Inflammation
dendritic cell chemotaxis	-1.12611	0.00031824	-1.06497	0.000291714	biological_process	Immunity/Inflammation
leukocyte cell-cell adhesion	-1.00688	0.000468055	-1.04316	0.00765857	biological_process	Immunity/Inflammation
response to peptidoglycan	-1.03701	0.000473821	-1.18242	0.00239638	biological_process	Immunity/Inflammation
positive regulation of dendritic cell antigen processing and presentation	-1.11418	0.000475491	-1.18488	0.000219452	biological_process	Immunity/Inflammation
defense response to bacterium	-1.01137	0.000523452	-1.02723	0.0446328	biological_process	Immunity/Inflammation
defense response to Gram-positive bacterium	-1.04389	0.00063774	-1.11548	6.6533e-06	biological_process	Immunity/Inflammation
positive regulation of phagocytosis	-1.0195	0.000676535	-1.04658	0.00679935	biological_process	Immunity/Inflammation
natural killer cell differentiation	-1.04153	0.000802818	-1.06829	0.000975619	biological_process	Immunity/Inflammation
defense response	-1.00995	0.000927112	-1.0182	0.00382292	biological_process	Immunity/Inflammation
lymph node development	-1.03144	0.00140637	-1.02228	0.00779709	biological_process	Immunity/Inflammation
humoral immune response	-1.02457	0.00150246	-1.0714	0.00179125	biological_process	Immunity/Inflammation
phagocytosis, recognition	-1.04067	0.001698	-1.28452	0.00651495	biological_process	Immunity/Inflammation
mast cell activation	-1.04905	0.00180774	-1.10402	0.0339014	biological_process	Immunity/Inflammation
chronic inflammatory response to antigenic stimulus	-1.03116	0.00180948	-1.17826	0.0138815	biological_process	Immunity/Inflammation
microglial cell activation involved in immune response	-1.08782	0.0018257	-1.21383	0.000527426	biological_process	Immunity/Inflammation
positive regulation of type 2 immune response	-1.07667	0.0019894	-1.08922	0.000547317	biological_process	Immunity/Inflammation
chronic inflammatory response	-1.04384	0.00212638	-1.11319	0.000198569	biological_process	Immunity/Inflammation
negative regulation of viral genome replication	-1.0369	0.00229424	-1.07976	0.0191818	biological_process	Immunity/Inflammation
type I interferon biosynthetic process	-1.08655	0.00246795	-1.16764	0.0253154	biological_process	Immunity/Inflammation
positive regulation of leukocyte migration	-1.03706	0.00292309	-1.04394	0.000623436	biological_process	Immunity/Inflammation
positive regulation of interferon-gamma production	-1.0402	0.00338734	-1.04221	0.00874189	biological_process	Immunity/Inflammation
negative regulation of growth of symbiont in host	-1.04389	0.00375213	-1.13708	9.24638e-05	biological_process	Immunity/Inflammation
positive regulation of gamma-delta T cell differentiation	-1.10381	0.00390941	-1.17981	0.0237491	biological_process	Immunity/Inflammation
positive regulation of neutrophil chemotaxis	-1.04389	0.0048199	-1.03414	1.68959e-05	biological_process	Immunity/Inflammation
response to molecule of bacterial origin	-1.02562	0.00532826	-1.09531	0.00437975	biological_process	Immunity/Inflammation
regulation of inflammatory response	-1.0049	0.0338237	-1.02177	0.0184532	biological_process	Immunity/Inflammation
antigen processing and presentation of exogenous peptide antigen via MHC class I	-1.22214	0.0063935	-1.32172	0.000214544	biological_process	Immunity/Inflammation
pathogen-associated molecular pattern dependent induction by symbiont of host innate immunity	-1.07017	0.00670232	-1.09531	0.00209537	biological_process	Immunity/Inflammation
immunoglobulin secretion	-1.06427	0.00678993	-1.09265	0.0104039	biological_process	Immunity/Inflammation
phagocytosis	-1.01627	0.00749416	-1.0036	2.92732e-05	biological_process	Immunity/Inflammation
establishment of T cell polarity	-1.22911	0.00761361	-1.06783	0.0162721	biological_process	Immunity/Inflammation
Peyer's patch development	-1.04153	0.0101871	-1.13994	0.0127751	biological_process	Immunity/Inflammation
defense response to virus	-1.01804	0.0111171	-1.03957	0.00574093	biological_process	Immunity/Inflammation
positive regulation of inflammatory response	-1.01357	0.0141022	-1.03414	8.99659e-06	biological_process	Immunity/Inflammation
negative regulation of defense response to virus by host	-1.05212	0.0165878	-1.16764	0.0242185	biological_process	Immunity/Inflammation
negative regulation of MHC class II biosynthetic process	-1.02798	0.0176876	-1.08634	0.0295996	biological_process	Immunity/Inflammation
positive regulation of adaptive immune response	-1.04559	0.0182461	-1.11524	0.0013918	biological_process	Immunity/Inflammation
negative regulation of T cell apoptosis	-1.03245	0.0221945	-1.08922	0.0296317	biological_process	Immunity/Inflammation
T cell homeostasis	-1.02048	0.0256565	-1.06154	0.0395407	biological_process	Immunity/Inflammation
immunological synapse formation	-1.22911	0.0256838	-1.06783	0.0263709	biological_process	Immunity/Inflammation
neutrophil activation	-1.05823	0.0267008	-1.21034	0.00621271	biological_process	Immunity/Inflammation
positive regulation of natural killer cell differentiation	-1.02048	0.0269347	-1.13057	0.00292394	biological_process	Immunity/Inflammation
response to exogenous dsRNA	-1.00376	0.0293859	-1.05517	0.0184851	biological_process	Immunity/Inflammation
response to interferon-gamma	-1.03078	0.0374491	-1.02934	0.0226444	biological_process	Immunity/Inflammation
activated T cell proliferation	-1.01997	0.0376392	-1.08987	0.010863	biological_process	Immunity/Inflammation
positive regulation of mast cell degranulation	-1.0427	0.0406091	-1.19058	0.000102381	biological_process	Immunity/Inflammation
defense response to fungus	-1.02029	0.0495639	-1.07563	0.0279229	biological_process	Immunity/Inflammation
response to glucose stimulus	1.00123	0.0379777	1.00032	0.0121865	biological_process	Liver function
metabolic process	1.00055	9.43891e-06	1.00145	3.62089e-08	biological_process	Liver function
liver development	1.00425	0.00309698	1.00425	0.0109546	biological_process	Liver function
hemoglobin biosynthetic process	-1.0201	0.0218178	-1.00699	0.0157776	biological_process	Liver function
chemotaxis	-1.0201	5.95786e-10	-1.01871	1.77018e-10	biological_process	Migration
skeletal muscle thin filament assembly	1.07451	0.021461	1.01458	0.0145072	biological_process	Muscle function
positive regulation of smooth muscle cell proliferation	-1.00636	0.000295147	-1.01252	2.53312e-06	biological_process	Muscle function
skeletal muscle tissue regeneration	-1.01949	0.0437311	-1.09864	0.00757003	biological_process	Muscle function
axon guidance	1.00401	0.0197458	1.00301	0.00176983	biological_process	Neural function
response to hypoxia	1.00507	1.05624e-06	1.00053	1.1084e-07	biological_process	Oxidative stress
oxidation-reduction process	1.00017	0.00348541	1.00083	0.000373365	biological_process	Oxidative stress
cell redox homeostasis	1.00944	0.0252558	1.01563	0.0391238	biological_process	Oxidative stress
cellular response to hydrogen peroxide	-1.00922	0.000849704	-1.01333	0.0104308	biological_process	Oxidative stress
cellular response to hypoxia	-1.00074	0.0217384	-1.00387	0.0143995	biological_process	Oxidative stress
response to hyperoxia	-1.01318	0.0477019	-1.04221	0.0160342	biological_process	Oxidative stress
blood coagulation	-1.00033	7.99811e-10	-1.00878	6.06184e-13	biological_process	Platelet function
platelet activation	-1.00368	6.10485e-06	-1.00403	2.9072e-08	biological_process	Platelet function
regulation of cell growth	1.00542	0.000855682	1.00027	6.06656e-07	biological_process	Proliferation
regulation of cell proliferation	1.00235	0.00203212	1.00603	0.000118434	biological_process	Proliferation
positive regulation of epithelial cell proliferation	1.00406	0.0414828	1.02493	0.00957289	biological_process	Proliferation
G2-M transition of mitotic cell cycle	1.00081	0.0485061	1.03274	0.000225041	biological_process	Proliferation
negative regulation of cell proliferation	-1.00055	0.00114539	-1.001	1.77619e-06	biological_process	Proliferation
negative regulation of cell growth	-1.00035	0.0356273	-1.00229	0.00280282	biological_process	Proliferation
protein N-linked glycosylation via asparagine	1.0282	9.21679e-05	1.03923	0.00148278	biological_process	Protein modification
post-translational protein modification	1.0174	0.000150843	1.01845	0.00958223	biological_process	Protein modification
positive regulation of protein binding	1.00206	0.00168178	1.02543	0.000346271	biological_process	Protein modification
protein ubiquitination	1.00216	0.00722419	1.00823	0.00476555	biological_process	Protein modification
protein stabilization	1.00071	0.0189634	1.04774	6.03426e-06	biological_process	Protein modification
protein dephosphorylation	1.00245	0.0300951	1.00148	0.0131301	biological_process	Protein modification
protein heterotrimerization	1.01758	0.0301879	1.07368	0.0380387	biological_process	Protein modification
positive regulation of peptidyl-tyrosine phosphorylation	-1.01105	0.000508727	-1.02507	0.000512622	biological_process	Protein modification
positive regulation of protein phosphorylation	-1.00135	0.00640451	-1.02566	3.2819e-05	biological_process	Protein modification
peptidyl-tyrosine phosphorylation	-1.00161	0.0107773	-1.0148	0.00420662	biological_process	Protein modification
mRNA 3'-end processing	-1.02115	0.0152847	-1.00579	0.0451281	biological_process	Protein modification
membrane protein ectodomain proteolysis	-1.01004	0.0227598	-1.02499	0.000669183	biological_process	Protein modification
positive regulation of peptidyl-serine phosphorylation	-1.00697	0.0260501	-1.00979	0.00886397	biological_process	Protein modification
negative regulation of protein binding	-1.00375	0.0278234	-1.05791	0.00563181	biological_process	Protein modification
response to estradiol stimulus	1.00215	1.92481e-09	1.00167	0.00245261	biological_process	Reproduction
in utero embryonic development	1.00294	0.00112438	1.0099	0.000140026	biological_process	Reproduction
lymph vessel development	1.04866	0.00177996	1.0359	0.00187683	biological_process	Reproduction
midgut development	1.01378	0.00260541	1.03661	0.0247163	biological_process	Reproduction
face morphogenesis	1.01741	0.00894861	1.03544	0.0206852	biological_process	Reproduction
mammary gland alveolus development	1.00086	0.0245158	1.03592	0.0366306	biological_process	Reproduction
mammary gland involution	1.00568	0.0396594	1.0204	0.0386162	biological_process	Reproduction
embryo implantation	1.01077	0.0460609	1.02765	0.00387398	biological_process	Reproduction
germinal center formation	-1.0402	0.00356658	-1.19069	0.000570602	biological_process	Reproduction
trophectodermal cell differentiation	-1.00902	0.0045058	-1.0163	0.0122502	biological_process	Reproduction
respiratory burst	-1.0789	0.00025087	-1.07386	0.0161369	biological_process	Respiration
extracellular matrix organization	1.00435	0.000824708	1.00421	3.40603e-05	biological_process	Tissue remodelling
response to wounding	-1.0053	0.000582556	-1.01239	0.0159252	biological_process	Tissue remodelling
transcription from RNA polymerase II promoter	-1.00442	0.0194559	-1.0004	0.00422267	biological_process	Transcription
