# Supplementary material for: Genome-Wide Transcriptome Directed Pathway Analysis of Maternal Pre-Eclampsia Susceptibility Genes
Source: PLoS One. 2015 May 26;10(5):e0128230. doi: 10.1371/journal.pone.0128230 (PMC4444079; doi:10.1371/journal.pone.0128230)
Supplement: S3 Table — (XLSX) [file pone.0128230.s003.xlsx]

## Sheet: 0.001 cut-off
Both decidual sets with PE susceptibility genes
Name	ht12.Median change	ht12.p-value	wg6.Median change	wg6.p-value	Pathway Category
angiogenesis	1.00406	1.70194e-08	1.00773	1.9735e-08	Angiogenesis
positive regulation of apoptosis	1.00036	0.000266412	1.0016	1.06576e-07	Apoptosis
negative regulation of apoptosis	-1.00095	0.000454556	-1.00039	1.34913e-05	Apoptosis
apoptosis	-1.00235	7.90507e-10	-1.00442	1.47049e-08	Apoptosis
response to organic cyclic compound	-1.00043	7.35242e-08	-1.00798	2.23136e-05	Cell signalling
cell surface receptor linked signaling pathway	-1.00856	1.73307e-07	-1.02904	4.55392e-10	Cell signalling
metabolic process	1.00055	9.43891e-06	1.00145	3.62089e-08	Liver function
extracellular matrix organization	1.00435	0.000824708	1.00421	3.40603e-05	Tissue remodelling

## Sheet: 0.05 cut-off
Both decidual sets with PE susceptibility genes
Name	ht12.Median change	ht12.p-value	wg6.Median change	wg6.p-value	Sorting
angiogenesis	1.00406	1.70194e-08	1.00773	1.9735e-08	Angiogenesis
positive regulation of angiogenesis	-1.01121	0.0043903	-1.01081	0.000312891	Angiogenesis
positive regulation of apoptosis	1.00036	0.000266412	1.0016	1.06576e-07	Apoptosis
induction of apoptosis	-1.00508	0.00492032	-1.01696	0.00104751	Apoptosis
negative regulation of apoptosis	-1.00095	0.000454556	-1.00039	1.34913e-05	Apoptosis
apoptosis	-1.00235	7.90507e-10	-1.00442	1.47049e-08	Apoptosis
regulation of blood pressure	-1.0044	0.0224837	-1.00096	0.00392128	Blood pressure regulation
heart development	1.00242	0.00625423	1.0205	2.24864e-05	Cardiovascular function
regulation of cell proliferation	1.00235	0.00203212	1.00603	0.000118434	Cell proliferation
cell-cell signaling	-1.002	0.0229802	-1.00657	0.0365438	Cell signalling
response to organic substance	-1.00311	0.015608	-1.00267	0.0440067	Cell signalling
response to organic cyclic compound	-1.00043	7.35242e-08	-1.00798	2.23136e-05	Cell signalling
cell surface receptor linked signaling pathway	-1.00856	1.73307e-07	-1.02904	4.55392e-10	Cell signalling
response to bacterium	-1.00538	1.82852e-05	-1.02152	0.00448854	Immunity/Inflammation
defense response	-1.00995	0.000927112	-1.0182	0.00382292	Immunity/Inflammation
hemoglobin biosynthetic process	-1.0201	0.0218178	-1.00699	0.0157776	Liver function
response to glucose stimulus	1.00123	0.0379777	1.00032	0.0121865	Liver function
metabolic process	1.00055	9.43891e-06	1.00145	3.62089e-08	Liver function
axon guidance	1.00401	0.0197458	1.00301	0.00176983	Neural function
positive regulation of protein phosphorylation	-1.00135	0.00640451	-1.02566	3.2819e-05	Protein modification
in utero embryonic development	1.00294	0.00112438	1.0099	0.000140026	Reproduction
membrane protein ectodomain proteolysis	-1.01004	0.0227598	-1.02499	0.000669183	Tissue remodelling
extracellular matrix organization	1.00435	0.000824708	1.00421	3.40603e-05	Tissue remodelling
