# Supplementary material for: Genome-Wide Transcriptome Directed Pathway Analysis of Maternal Pre-Eclampsia Susceptibility Genes
Source: PLoS One. 2015 May 26;10(5):e0128230. doi: 10.1371/journal.pone.0128230 (PMC4444079; doi:10.1371/journal.pone.0128230)
Supplement: S4 Table — (XLSX) [file pone.0128230.s004.xlsx]

## Sheet: Increased p<0.05 cutoff
List of differentially expressed genes
GENE SYMBOL	PROBE_ID	weighted logFC	wg6.logFC	wg6.PValue	ht12.logFC	ht12.Pvalue
PDK4	ILMN_1684982	0.786548	1.0676	0.000122557	0.611345	3.29e-06
NAPSB	ILMN_2109416	0.759743	0.903515	0.0207708	0.670119	0.00292572
NAPSB	ILMN_1723043	0.651203	0.932425	0.00761815	0.475895	0.00550419
LEFTY1	ILMN_1660317	0.510955	0.711308	0.00709133	0.386059	0.000531826
FCN3	ILMN_1780060	0.490202	0.681861	0.0429758	0.370726	0.0102577
KRT86	ILMN_2178226	0.423231	0.450766	0.0266719	0.406067	0.000633254
TSC22D1	ILMN_1692177	0.397932	0.52192	0.0041207	0.320641	0.0257936
C4BPA	ILMN_1810752	0.375314	0.531872	0.0120239	0.277719	0.026097
C9orf152	ILMN_1781745	0.37359	0.687324	0.00389885	0.178016	0.0328852
ENG	ILMN_1760778	0.342651	0.301507	0.0188805	0.3683	0.0157249
BLZF1	ILMN_2106656	0.337867	0.350504	0.040114	0.329988	0.0465116
IL6ST	ILMN_1797861	0.325375	0.318327	0.0279579	0.329769	0.0110316
RBBP8	ILMN_2363621	0.309895	0.490317	9.85e-05	0.197424	0.04712
SORBS1	ILMN_2326262	0.30941	0.594587	0.0392579	0.131637	0.0492522
PLEKHA1	ILMN_1662839	0.308231	0.31755	0.0269955	0.302422	0.0139261
PAWR	ILMN_1806907	0.307367	0.495255	0.000298937	0.190242	0.00495977
CCNC	ILMN_2409395	0.28179	0.424622	0.000365145	0.192752	0.0181425
DUSP14	ILMN_1666546	0.271144	0.234822	0.0442202	0.293787	0.0113279
ABCB1	ILMN_1812070	0.269258	0.369408	0.0212753	0.206827	0.0104724
ACADVL	ILMN_2263466	0.268079	0.479993	6.88e-05	0.135976	0.0470179
MOCOS	ILMN_1673522	0.262274	0.403345	0.0266373	0.174333	0.0213732
SCARA3	ILMN_1746376	0.259606	0.476601	0.0129678	0.124336	0.048786
BCAP29	ILMN_1697642	0.256656	0.316422	0.0013021	0.2194	0.0173647
SOX4	ILMN_1815745	0.237097	0.369004	0.000797223	0.154869	0.0448839
TMEM125	ILMN_1685709	0.234682	0.344782	0.0366903	0.166048	0.0103788
IL20RA	ILMN_1695107	0.230478	0.41205	0.00692236	0.11729	0.0379647
ABCB1	ILMN_2094875	0.229719	0.415986	0.000199724	0.113605	0.0290688
FUT8	ILMN_1741422	0.224899	0.23933	0.036616	0.215903	0.0208926
MET	ILMN_1715175	0.223871	0.393439	0.00429533	0.118166	0.0418177
ENSA	ILMN_1760779	0.220469	0.316086	0.000394482	0.160864	0.0438296
CRLS1	ILMN_1737685	0.219854	0.219695	0.00154508	0.219953	0.000434255
ASPH	ILMN_1693771	0.217952	0.432549	6.3e-06	0.0841772	0.0221154
NGFRAP1	ILMN_2370091	0.217772	0.235742	0.00478879	0.20657	0.0245962
PRRG1	ILMN_1781791	0.216323	0.227388	0.0278207	0.209426	0.0197191
NOMO1	ILMN_1702114	0.215455	0.309785	0.0199663	0.156651	0.0178755
MERTK	ILMN_1770610	0.213237	0.276338	0.00421431	0.173901	0.0128714
LMAN1	ILMN_1715814	0.212923	0.325359	0.00729171	0.142832	0.00601296
METTL5	ILMN_1691570	0.212799	0.245483	0.00358992	0.192424	0.00583994
LOC728492	ILMN_1655444	0.211583	0.259496	0.00991495	0.181715	0.044869
FBXO30	ILMN_1700232	0.211539	0.379272	0.00224627	0.106978	0.027632
CTNNAL1	ILMN_2136446	0.210057	0.244399	0.00609933	0.18865	0.00638787
CTNNAL1	ILMN_1721901	0.2089	0.180007	0.0355892	0.226911	0.0034297
LSM12	ILMN_1734428	0.208592	0.275174	0.00148064	0.167086	0.00097291
RAD23B	ILMN_1722662	0.207884	0.164339	0.0282514	0.23503	1.66e-05
USP22	ILMN_1752255	0.202498	0.0748987	0.00254101	0.282041	0.0099953
GPD1L	ILMN_1694106	0.1973	0.23951	0.0171586	0.170988	0.0357225
ARHGAP28	ILMN_2290204	0.196731	0.368008	0.0230859	0.0899606	0.0474039
C14orf37	ILMN_1796377	0.19572	0.331791	0.0161216	0.110897	0.0304102
HOOK1	ILMN_1741406	0.194429	0.277824	0.0220737	0.142443	0.0105241
EXTL2	ILMN_2388425	0.193786	0.267944	0.00392137	0.147558	0.0136827
PRMT2	ILMN_2259119	0.192905	0.303249	0.00220137	0.124119	0.0163377
MARVELD2	ILMN_1711124	0.190852	0.273345	0.033304	0.139428	0.0319632
SRP19	ILMN_2192032	0.190529	0.240483	0.00438262	0.15939	0.029478
BAGE5	ILMN_2206141	0.189595	0.244821	0.00461111	0.155168	0.0188135
NTF3	ILMN_1809364	0.188859	0.317181	0.0128779	0.108866	0.0205007
CRY1	ILMN_1760593	0.184717	0.259444	0.00914227	0.138133	0.0112059
VPS41	ILMN_2280911	0.183792	0.265968	0.00382539	0.132566	0.0165009
LOC390551	ILMN_1690954	0.180609	0.145556	0.00181301	0.20246	0.00887173
PPCS	ILMN_1776094	0.179258	0.151604	0.00236655	0.196497	0.0269079
PCGF6	ILMN_1810181	0.177294	0.336226	3.24e-05	0.0782195	0.0197643
SYNCRIP	ILMN_1727740	0.177223	0.254284	0.000136066	0.129186	0.024063
TERF1	ILMN_1694847	0.17635	0.244085	0.011797	0.134125	0.0186009
RASEF	ILMN_1779517	0.176217	0.32826	0.0426529	0.081437	0.0261022
ZNF226	ILMN_2363273	0.173695	0.26921	0.0466113	0.114153	0.0408338
SYPL1	ILMN_2377174	0.171608	0.203211	0.00539824	0.151907	0.0405538
RABL3	ILMN_1662306	0.170406	0.237841	0.00809111	0.128369	0.00513698
NTRK2	ILMN_1714067	0.170213	0.326517	0.000933514	0.072777	0.00243661
CRB3	ILMN_2405680	0.169095	0.277384	0.0144359	0.10159	0.0388709
GMCL1	ILMN_2194627	0.169058	0.20104	0.0439712	0.149121	0.0293749
ID1	ILMN_1665832	0.167949	0.304801	0.010399	0.0826392	0.00187807
C14orf37	ILMN_2138745	0.166767	0.302129	0.0372974	0.0823855	0.0177164
PSEN1	ILMN_1809193	0.166193	0.249117	0.0022381	0.1145	0.00193723
ING2	ILMN_2085722	0.16603	0.157981	0.0459838	0.171047	0.0105197
XPR1	ILMN_2104106	0.164144	0.184084	0.0461442	0.151713	0.00818409
TPD52L1	ILMN_1714383	0.164085	0.191485	0.00391844	0.147005	0.0323625
GPR110	ILMN_1787932	0.162586	0.293568	0.00261454	0.0809344	0.0311546
ARL5A	ILMN_1771738	0.161296	0.24415	0.000334184	0.109647	0.00637662
MATR3	ILMN_1660179	0.160778	0.265831	0.00259042	0.0952902	0.0144503
DCUN1D5	ILMN_1726839	0.159222	0.226418	0.000169627	0.117334	0.0251385
CALHM2	ILMN_1766200	0.157671	0.217191	0.000823425	0.120568	0.0237517
SGMS2	ILMN_1685176	0.15763	0.274762	0.00916149	0.0846117	0.0133948
C2orf25	ILMN_2090558	0.157292	0.238319	0.000226509	0.106782	0.0204784
MAGED2	ILMN_1684984	0.157236	0.196041	0.00129853	0.133047	0.00263189
PLCB4	ILMN_2397294	0.15715	0.272441	0.00098724	0.0852811	0.00724432
HPN	ILMN_1687235	0.156182	0.244712	0.0378911	0.100995	0.0193612
LARP1B	ILMN_1808636	0.155673	0.220499	0.00736195	0.115261	0.0140902
AAK1	ILMN_1688755	0.155196	0.172267	0.0116974	0.144554	0.0161355
DSTN	ILMN_1794294	0.1535	0.241804	0.0118974	0.0984539	0.0188661
ZDHHC9	ILMN_1748803	0.153161	0.248308	0.0306821	0.0938489	0.0342412
GRINL1A	ILMN_1809511	0.152576	0.264286	0.00174214	0.0829389	0.0323538
DPM1	ILMN_2105308	0.151686	0.15451	0.00456841	0.149925	0.00487549
EIF3J	ILMN_1815345	0.14676	0.159201	0.00584318	0.139004	0.000884571
ZDHHC13	ILMN_1785831	0.146408	0.23274	0.00786957	0.0925911	0.0319345
AKAP2	ILMN_1675507	0.144387	0.209365	0.0241321	0.103881	0.00196295
USP53	ILMN_1795275	0.144079	0.241865	0.0153087	0.0831215	0.0170036
NCAPG	ILMN_1751444	0.143027	0.25376	0.00831676	0.0739989	0.0332366
ZBTB10	ILMN_1673222	0.142893	0.196291	0.00136192	0.109605	0.00412055
GAB1	ILMN_1781672	0.142205	0.249167	0.0287678	0.0755278	0.0424173
UBXN7	ILMN_1743594	0.139926	0.229215	0.000286538	0.0842647	0.00721876
NEK11	ILMN_1813645	0.138374	0.201609	0.00241082	0.0989551	0.00458609
TMEM189-UBE2V1	ILMN_1749212	0.138207	0.193137	0.0219225	0.103965	0.016725
ATP5S	ILMN_1679188	0.136809	0.182732	0.00102439	0.108182	0.0078153
LOC653450	ILMN_1750178	0.135652	0.189361	0.0294258	0.102171	0.0343931
	ILMN_1895592	0.135449	0.0519031	0.0335734	0.187529	0.014931
CTNND1	ILMN_2293511	0.135446	0.1268	0.00274492	0.140836	0.0409394
LMBR1	ILMN_1764522	0.13185	0.187878	0.0043394	0.0969234	0.0362726
MRPL30	ILMN_1766154	0.130216	0.174632	0.00694899	0.102527	0.00700593
ZNF608	ILMN_1712798	0.130019	0.23563	4.95e-05	0.0641834	0.0170097
COMMD8	ILMN_1765644	0.129907	0.150366	0.038557	0.117153	0.0470917
LSM3	ILMN_2229242	0.127259	0.151322	0.0100245	0.112258	0.0268958
CCBL2	ILMN_2244484	0.125706	0.233732	0.00139904	0.0583651	0.0497767
ZNF654	ILMN_2271894	0.125395	0.189331	0.00815688	0.0855393	0.00982374
LRRC1	ILMN_1725680	0.125008	0.206702	0.0101191	0.0740824	0.0327827
NCOA6	ILMN_1695797	0.121732	0.136076	0.0217249	0.11279	0.0401144
CEP152	ILMN_1686458	0.121671	0.174701	0.0180368	0.0886126	0.000975451
BCMO1	ILMN_1814686	0.120847	0.20729	0.0148661	0.0669602	0.0281183
ADNP	ILMN_1666019	0.11989	0.227229	0.00183285	0.0529777	0.0436745
FAM59A	ILMN_1707553	0.118794	0.207375	0.00275682	0.063574	0.0349178
SLC34A2	ILMN_1654594	0.117678	0.145304	0.0331197	0.100457	0.00409942
PDZK1	ILMN_1694535	0.116687	0.169265	0.0386425	0.0839107	0.0262351
MRPL39	ILMN_1726391	0.116612	0.143931	0.0272297	0.099582	0.036884
BBS7	ILMN_1703111	0.115002	0.19098	4.96e-05	0.0676384	0.00676257
LOC730360	ILMN_1700229	0.111014	0.130254	0.00300728	0.0990201	0.000420683
STYK1	ILMN_1802105	0.110978	0.189947	0.00438828	0.0617509	0.0463447
C8orf38	ILMN_1727618	0.110938	0.17208	0.00523381	0.0728231	0.0200098
TTC28	ILMN_1755487	0.1105	0.194408	0.00101	0.0581929	0.0314027
PANK1	ILMN_2316918	0.110155	0.172647	0.0491095	0.0711988	0.0429504
TRAF3IP1	ILMN_1806728	0.10852	0.167884	0.0491781	0.0715148	0.0137746
LOC649009	ILMN_1737497	0.107443	0.100028	0.0328669	0.112065	0.00502333
EDIL3	ILMN_1689976	0.107058	0.190183	0.0169756	0.0552396	0.0372663
PSPC1	ILMN_1795927	0.106155	0.160713	0.00605206	0.072145	0.0231323
NAPG	ILMN_1788268	0.105654	0.126111	0.036491	0.0929025	0.0167888
DHX40	ILMN_1653047	0.105085	0.170123	0.00743711	0.0645425	0.0414764
C4orf36	ILMN_2214713	0.104679	0.162688	0.0189667	0.068518	0.0225797
LOC642548	ILMN_1810082	0.101484	0.133118	0.0026019	0.0817638	0.00300382
BRAF	ILMN_1652472	0.101287	0.157235	0.00378327	0.0664109	0.000441626
STX19	ILMN_1775587	0.10095	0.148427	0.0271651	0.0713536	0.00920678
PPHLN1	ILMN_1791093	0.100645	0.129203	0.00972484	0.0828426	0.0357566
STOX1	ILMN_1664014	0.0998875	0.137748	0.00525769	0.0762858	0.0094754
TMC5	ILMN_1730117	0.099646	0.155148	0.0163487	0.0650471	0.015923
	ILMN_1885165	0.0972189	0.14062	0.00249706	0.0701636	0.00445506
ZNF567	ILMN_1687544	0.095601	0.145969	0.0275926	0.0642031	0.0124379
TRMT2A	ILMN_1688728	0.0952506	0.0930856	0.0066342	0.0966002	7.32e-05
C2orf47	ILMN_1795007	0.0951358	0.102691	0.0189774	0.0904262	0.0491694
NSUN4	ILMN_1716004	0.0938495	0.133154	0.0042489	0.0693482	0.0222946
LOC647415	ILMN_1713818	0.0911492	0.123142	4.56e-06	0.0712055	0.03715
C20orf132	ILMN_2363127	0.0903666	0.145968	2.43e-05	0.0557062	0.0323154
GPER	ILMN_1665435	0.0892666	0.114706	0.00799015	0.0734085	0.0114423
NTRK2	ILMN_1702822	0.0892576	0.118718	0.00133772	0.0708929	0.00488684
SKIL	ILMN_1736834	0.0890471	0.144777	0.0035401	0.0543062	0.0403926
FAM126B	ILMN_2076484	0.0889985	0.150845	2.3e-08	0.0504449	0.0169847
C10orf65	ILMN_1777591	0.0887338	0.133483	0.0365101	0.0608385	0.0280085
TROAP	ILMN_1700337	0.0886289	0.12265	0.0403142	0.0674209	0.0226274
ARHGAP24	ILMN_2352633	0.0882756	0.118053	0.0485	0.0697131	0.032881
	ILMN_1880699	0.088162	0.146211	0.00403878	0.0519753	0.0292306
GPHN	ILMN_1723607	0.0871741	0.113376	0.00732292	0.0708403	0.0146056
ZNF781	ILMN_2141455	0.087102	0.118782	0.00382517	0.0673536	0.00257036
MYNN	ILMN_1672287	0.0859125	0.10612	0.0270885	0.0733154	0.0392169
JUB	ILMN_1661372	0.0855808	0.0618919	0.0475353	0.100348	0.000199225
LOC646920	ILMN_1714499	0.0843896	0.122316	0.00194495	0.0607472	0.0275121
ZMYND8	ILMN_1700204	0.083524	0.13767	0.00164901	0.0497707	0.0248027
KLC2	ILMN_1774493	0.0816709	0.0932263	0.00521943	0.0744675	0.00544358
LOC653119	ILMN_1763955	0.081204	0.120947	0.00798319	0.0564291	0.0431741
LOC652038	ILMN_1736200	0.0797682	0.0977436	0.00134577	0.0685628	0.0105317
FLJ10803	ILMN_1793012	0.0789928	0.117193	0.00323628	0.0551798	0.0330605
LRRC61	ILMN_1669722	0.0789834	0.0937147	0.0235449	0.0698002	0.00677815
MLF1	ILMN_1684439	0.0777342	0.116237	0.0318049	0.0537326	0.046897
FLJ40113	ILMN_1713650	0.0776182	0.0798521	0.00104475	0.0762257	0.00815986
FBXO17	ILMN_1789274	0.0773265	0.120075	0.00761885	0.0506782	0.0306299
	ILMN_1838158	0.0769332	0.100322	0.000138103	0.0623533	0.00526695
SFT2D2	ILMN_1668378	0.076601	0.0880261	0.0318954	0.0694788	0.0119693
LOC727751	ILMN_1674316	0.0763174	0.106371	0.00229447	0.0575827	0.042698
ZNF3	ILMN_1714800	0.0759863	0.089643	0.00169687	0.0674731	0.0303929
VANGL1	ILMN_1685929	0.0759113	0.113251	0.00273341	0.0526347	0.0244558
	ILMN_1873150	0.0759081	0.0979601	0.000467136	0.0621614	0.0144948
WDR52	ILMN_1802691	0.0757233	0.0682654	0.0102838	0.0803723	0.00935441
DNAJC21	ILMN_1714563	0.0754616	0.0951515	0.00494423	0.0631873	0.00254017
	ILMN_1832359	0.0725859	0.0978251	3.33e-05	0.0568523	0.0180436
LOC645752	ILMN_1769329	0.0721248	0.100032	0.0121401	0.0547281	0.0212672
ABL1	ILMN_2268241	0.0720504	0.10618	0.00220647	0.0507749	0.0392148
LOC644019	ILMN_1718727	0.0718314	0.100195	2.37e-06	0.0541503	0.0261735
ARPC4	ILMN_1803183	0.0715063	0.0753807	0.043509	0.0690911	0.0205192
SNHG8	ILMN_1815658	0.0705124	0.0900558	0.00994236	0.0583295	0.0304729
TAS2R14	ILMN_1801349	0.070437	0.0934667	0.00971457	0.0560808	0.0158777
GPR17	ILMN_1668779	0.0697409	0.0736509	0.0427966	0.0673036	0.00603481
ACTR3B	ILMN_2346451	0.0692732	0.082832	0.000434856	0.0608209	0.0325654
LOC643825	ILMN_1665343	0.0681472	0.061227	0.00544074	0.0724611	0.0126036
LOC401525	ILMN_1761834	0.0678137	0.0597474	0.0451645	0.072842	0.0235064
LOC402160	ILMN_1739318	0.0674576	0.0775758	0.0220961	0.0611502	0.0122489
LRRC59	ILMN_1786259	0.0671561	0.0902762	0.0494188	0.0527435	0.0412199
	ILMN_1819355	0.067102	0.0669554	0.0234623	0.0671934	0.000636738
	ILMN_1897163	0.0658263	0.0503191	0.0267728	0.0754931	0.034077
SPAST	ILMN_1791547	0.0649801	0.0743049	0.00104207	0.0591672	0.0190739
SEC24B	ILMN_1790711	0.0645578	0.0704868	0.00467043	0.0608617	0.0277105
TFAP2B	ILMN_1853592	0.0640865	0.0617008	0.00432132	0.0655736	0.0223334
LOC643767	ILMN_1673668	0.0636361	0.0443549	0.0465686	0.0756556	0.0100885
LOC644646	ILMN_1807882	0.0624928	0.0634308	0.00302946	0.0619081	0.0124429
	ILMN_1909083	0.0619128	0.0772726	0.00248275	0.0523378	0.0338855
GCSH	ILMN_2090786	0.0618585	0.0727477	0.00975041	0.0550703	0.0431433
DCTN3	ILMN_1786984	0.0609532	0.0635122	0.042406	0.059358	0.0284198
LOC644412	ILMN_1706469	0.0608917	0.0740776	0.00356408	0.0526718	0.0402778
LOC643430	ILMN_1718542	0.0601365	0.0565157	0.00851469	0.0623936	0.0302402
FBXO25	ILMN_2367479	0.0599889	0.0597828	0.0418506	0.0601174	0.0318623
C16orf65	ILMN_1746829	0.0596121	0.0748951	0.00181833	0.0500851	0.0166963
LOC283202	ILMN_1710128	0.0594909	0.0424268	0.0200919	0.0701282	0.0344468
	ILMN_1886751	0.0592741	0.0682687	0.00493459	0.0536672	0.049061
	ILMN_1876620	0.0591268	0.0685569	0.00706211	0.0532484	0.0472929
	ILMN_1905787	0.0588265	0.0641362	0.0284327	0.0555165	0.0135258
LOC645843	ILMN_1675560	0.0577674	0.0674028	0.0116378	0.0517609	0.0441927
LOC441239	ILMN_1710200	0.0575361	0.0477031	0.0494613	0.0636658	0.0127791
	ILMN_1901272	0.0570678	0.061151	0.0156469	0.0545223	0.0354
LOC392481	ILMN_1767653	0.0569345	0.068651	0.0111144	0.0496307	0.0277113
PLCL4	ILMN_1748410	0.0568724	0.0564582	0.0402404	0.0571305	0.0153797
MANEA	ILMN_1805941	0.0568437	0.0479867	0.0488149	0.062365	0.0189334
ADAM18	ILMN_2201386	0.0558437	0.0758987	0.00613407	0.0433418	0.0340096
LOC283398	ILMN_1727116	0.0545138	0.0466404	0.0474588	0.0594219	0.0147905
	ILMN_1850911	0.0544914	0.0575867	0.0211247	0.0525619	0.0476756
BMP1	ILMN_1800776	0.0544055	0.0519457	0.034496	0.0559388	0.0331951
FAM21B	ILMN_1732699	0.0535711	0.0598611	0.0151445	0.04965	0.0482724
	ILMN_1904687	0.0522212	0.0528101	0.026673	0.0518541	0.0382225
	ILMN_1820277	0.0510986	0.0579034	0.00418379	0.0468566	0.0352463
LOC728493	ILMN_1724865	0.0506217	0.0551736	0.0237944	0.0477841	0.0440453
	ILMN_1895486	0.043865	0.0441096	0.0392955	0.0437125	0.0297333

## Sheet: Decreased p<0.05 cutoff
List of differentially expressed genes
GENE SYMBOL	PROBE_ID	weighted logFC	wg6.logFC	wg6.PValue	ht12.logFC	ht12.Pvalue
FCN1	ILMN_1668063	-1.08721	-1.53326	0.00593683	-0.809163	0.0216611
CX3CR1	ILMN_2088437	-0.894942	-1.1767	0.00324251	-0.7193	0.00695445
LTB	ILMN_2376205	-0.879485	-0.894343	0.0122793	-0.870224	0.00285706
AMICA1	ILMN_1778723	-0.862656	-1.20779	0.002877	-0.647508	0.031236
PI3	ILMN_1693192	-0.807861	-0.905213	0.0190977	-0.747174	0.011756
SPP1	ILMN_1651354	-0.761579	-1.05419	0.000822972	-0.579171	0.00493693
SPP1	ILMN_2374449	-0.752459	-1.04897	0.00211235	-0.567622	0.0179127
LST1	ILMN_1718936	-0.635984	-0.779199	0.019745	-0.546706	0.0399418
LTB	ILMN_2376204	-0.597137	-0.73971	0.0112244	-0.50826	0.0128893
CD52	ILMN_2208903	-0.594061	-0.741954	0.0339268	-0.501868	0.0374088
CD300LF	ILMN_2112357	-0.590649	-0.881824	0.00156095	-0.409138	0.0132235
SST	ILMN_1812824	-0.571232	-0.840681	0.0250079	-0.403263	0.0248828
ITGAX	ILMN_2254635	-0.560539	-0.718529	0.0114974	-0.462052	0.0314278
HCK	ILMN_1791771	-0.556848	-0.798848	0.00531394	-0.405991	0.044689
CLEC4A	ILMN_2399363	-0.52411	-0.641786	0.00954558	-0.450753	0.0204368
CCR7	ILMN_1715131	-0.520334	-0.621458	0.00777086	-0.457296	0.0102576
CA12	ILMN_1720998	-0.515717	-0.605781	0.0461503	-0.459573	0.0292568
CD14	ILMN_1740015	-0.491444	-0.496301	0.0282201	-0.488416	0.000268099
CYP27A1	ILMN_1704985	-0.489894	-0.461478	0.00198318	-0.507608	1.22e-05
CYGB	ILMN_1758128	-0.484502	-0.8972	0.000106225	-0.227236	0.0275603
HSPA6	ILMN_1806165	-0.483121	-0.619682	0.0209133	-0.397992	0.0472693
HS3ST2	ILMN_1712475	-0.477422	-0.659622	0.000183325	-0.363843	2.08e-05
PSCD4	ILMN_1660364	-0.472117	-0.532494	0.0317586	-0.43448	0.0286221
IFIT2	ILMN_1739428	-0.46066	-0.529777	0.0219816	-0.417575	0.041874
STMN2	ILMN_1795679	-0.450897	-0.599304	0.044357	-0.358383	0.0243317
IL4I1	ILMN_1659960	-0.450848	-0.512987	0.00219491	-0.412111	0.000284398
TNFRSF14	ILMN_1697409	-0.432671	-0.437242	0.000893339	-0.429822	0.000173933
RUNX3	ILMN_1787461	-0.431784	-0.494145	0.0497835	-0.39291	0.0120328
ITGAL	ILMN_1749591	-0.428823	-0.569421	0.0279091	-0.341177	0.0377645
TNFSF13B	ILMN_2066858	-0.426539	-0.510798	0.0365439	-0.374013	0.0376973
IFI30	ILMN_1807277	-0.424654	-0.556091	0.0232821	-0.342719	0.0346668
ACP5	ILMN_2078599	-0.420741	-0.577385	0.00215161	-0.323093	0.0192554
BCL11B	ILMN_1665761	-0.398993	-0.449439	0.0433204	-0.367547	0.0102849
SLC2A6	ILMN_1778321	-0.395602	-0.554717	0.000463626	-0.296413	0.000403022
SCD	ILMN_1689329	-0.388454	-0.487085	0.0304937	-0.32697	0.00984894
CD1D	ILMN_1719433	-0.382452	-0.489811	0.0226576	-0.315528	0.0319139
LY86	ILMN_1807825	-0.374131	-0.562587	0.00515878	-0.256653	0.0424122
TNFAIP2	ILMN_1727689	-0.373291	-0.571079	0.00145997	-0.249995	0.016875
BTK	ILMN_1662026	-0.368197	-0.47911	0.0294868	-0.299057	0.0374672
ANPEP	ILMN_1763837	-0.353959	-0.444003	0.0162004	-0.297828	0.0295282
ANKRD33	ILMN_1667748	-0.345671	-0.324244	0.0139245	-0.359028	0.000453168
CXCL5	ILMN_2171384	-0.338888	-0.543671	0.00867068	-0.211232	0.0222217
TRAF3IP3	ILMN_1780397	-0.337703	-0.47525	0.0401105	-0.251959	0.0348894
CD14	ILMN_2396444	-0.334474	-0.320087	0.032876	-0.343442	4.76e-05
ARHGEF19	ILMN_1808999	-0.334149	-0.490679	0.00499243	-0.236572	0.0416633
FCGR1A	ILMN_2176063	-0.33345	-0.402415	0.0391751	-0.29046	0.0350852
CX3CR1	ILMN_1745788	-0.331792	-0.536428	0.00423611	-0.204226	0.0326493
MAPKAPK3	ILMN_1732452	-0.328542	-0.403533	0.00995365	-0.281794	0.00688757
	ILMN_1888051	-0.328308	-0.0607508	0.0119646	-0.495096	0.00537321
SIRPA	ILMN_1758146	-0.323391	-0.402451	0.0368372	-0.274108	0.0497547
TGFBI	ILMN_1663866	-0.321375	-0.406698	0.0107251	-0.268186	0.0094767
ATF5	ILMN_1669113	-0.320116	-0.411143	0.000560137	-0.263372	0.00879471
ECGF1	ILMN_2109708	-0.320072	-0.383342	0.0171741	-0.280632	0.0223749
IL10RA	ILMN_1652825	-0.31778	-0.423101	0.0290233	-0.252125	0.041512
SBK1	ILMN_1728298	-0.317693	-0.499317	0.00272233	-0.204473	0.0348976
TMEM149	ILMN_1786426	-0.316813	-0.447473	0.0136298	-0.235362	0.042296
PLAUR	ILMN_2374340	-0.306525	-0.441144	0.0150451	-0.222607	0.0486524
C17orf87	ILMN_1682761	-0.305839	-0.437229	0.0252496	-0.223933	0.00403114
CXCL5	ILMN_1752562	-0.303117	-0.574467	0.000606096	-0.133964	0.0330544
CCR3	ILMN_1763322	-0.299136	-0.2592	0.0312706	-0.324032	0.00204821
OAS2	ILMN_1674063	-0.290802	-0.319614	0.0136369	-0.272842	0.00581679
LOC731486	ILMN_1656938	-0.29043	-0.384617	0.00944694	-0.231716	0.00341675
BTBD11	ILMN_1705066	-0.28773	-0.518541	0.00188466	-0.143848	0.0206833
DPP7	ILMN_2252309	-0.283822	-0.33623	0.000231678	-0.251152	0.000136315
CD4	ILMN_1727284	-0.28353	-0.380987	0.0109396	-0.222778	0.00771713
RENBP	ILMN_1780057	-0.279121	-0.433995	0.00103354	-0.182576	0.0463834
SLC15A3	ILMN_2085862	-0.277841	-0.287364	0.0343559	-0.271905	0.00106732
SCO2	ILMN_1701621	-0.277793	-0.404531	0.0044503	-0.198787	0.0165541
CD72	ILMN_1723004	-0.276642	-0.427294	0.000141415	-0.182729	0.000708557
NINJ1	ILMN_1815086	-0.275341	-0.312626	0.00648009	-0.252098	0.0175524
PPM1M	ILMN_1657810	-0.270914	-0.303164	0.0194038	-0.25081	0.0376402
PER3	ILMN_1660986	-0.263954	-0.455061	1.37e-07	-0.144822	0.000484997
RHBDF2	ILMN_2373062	-0.261166	-0.331269	0.0491355	-0.217465	0.0418135
DBP	ILMN_1715555	-0.257769	-0.425794	9.65e-06	-0.153025	3.82e-05
	ILMN_1862013	-0.253981	-0.0687505	0.00578956	-0.36945	0.0145166
TRPV2	ILMN_2049536	-0.250869	-0.346416	0.0128146	-0.191308	0.0173162
MVP	ILMN_1803277	-0.249578	-0.360255	0.000437013	-0.180585	0.0258615
CD3G	ILMN_1717197	-0.246059	-0.319881	0.0137168	-0.20004	0.0233314
TPI1	ILMN_1707627	-0.245355	-0.28775	0.0396197	-0.218926	0.0216558
GPI	ILMN_2173451	-0.243982	-0.314468	0.00919114	-0.200043	0.00992204
COQ10A	ILMN_1666364	-0.235491	-0.154577	0.0207118	-0.28593	0.049252
NELL2	ILMN_1725417	-0.234928	-0.357838	0.0281406	-0.158308	0.0471282
TYK2	ILMN_1676955	-0.233966	-0.236397	0.0318634	-0.23245	0.041981
APRT	ILMN_1722491	-0.232536	-0.191833	0.0106187	-0.257909	4.14e-05
DEF8	ILMN_1767509	-0.232232	-0.22199	0.0101454	-0.238616	0.0253581
ICAM2	ILMN_1786823	-0.231335	-0.237261	0.0465936	-0.227642	0.00857095
	ILMN_1819608	-0.229289	-0.335674	2.38e-05	-0.162971	0.010125
STK38	ILMN_2152581	-0.223842	-0.227491	0.00602014	-0.221568	0.011097
	ILMN_1897121	-0.221647	-0.15592	0.0183342	-0.26262	0.00112435
SLC46A3	ILMN_1658639	-0.219513	-0.242595	0.00235932	-0.205124	0.00246952
BCL11A	ILMN_2255133	-0.218918	-0.234351	0.0264401	-0.209298	0.00467943
FLJ14213	ILMN_1697491	-0.216358	-0.270762	0.0231766	-0.182443	0.00162626
APBB3	ILMN_1740772	-0.215868	-0.240751	0.00485661	-0.200357	0.0160196
SLC25A42	ILMN_2222880	-0.215671	-0.318682	0.00544919	-0.151456	0.0416419
CD19	ILMN_1782704	-0.215446	-0.327483	0.034894	-0.145604	0.038099
FAM153B	ILMN_2205470	-0.21514	-0.285439	0.00919155	-0.171317	0.00544575
BMF	ILMN_1695354	-0.209324	-0.365731	0.00118851	-0.111823	0.00408436
PARP9	ILMN_1731224	-0.206662	-0.237859	0.0258769	-0.187215	0.0490413
RUNX1	ILMN_1801504	-0.203866	-0.287149	0.0321123	-0.151949	0.013553
TPP1	ILMN_1729234	-0.203611	-0.285185	0.00297018	-0.15276	0.0239601
PPM1F	ILMN_2059535	-0.20258	-0.225645	0.0475861	-0.188202	0.0318072
RPA1	ILMN_1795719	-0.201812	-0.184191	0.0168916	-0.212796	0.00542439
GZMM	ILMN_1690561	-0.200709	-0.315353	0.0245615	-0.129242	0.0373274
FKBP15	ILMN_1804863	-0.200451	-0.245398	0.000897184	-0.172432	0.0136372
VMO1	ILMN_1735910	-0.199335	-0.261808	0.00739891	-0.160391	0.00412999
BATF	ILMN_1668822	-0.199147	-0.30851	0.0235381	-0.130973	0.0321175
TEF	ILMN_1706511	-0.198481	-0.292468	0.000810524	-0.139892	0.0113413
GPR114	ILMN_1666902	-0.197523	-0.306391	0.000839503	-0.129657	0.0149885
ALDOA	ILMN_1741148	-0.19603	-0.296965	0.00236731	-0.13311	0.0474883
ZNF385A	ILMN_1786722	-0.193672	-0.318559	0.00986613	-0.11582	0.0377973
RASA3	ILMN_1654586	-0.192411	-0.313929	0.000867567	-0.11666	0.0435617
RCBTB2	ILMN_2148668	-0.189303	-0.184225	0.0292752	-0.192469	0.0219338
CENTB2	ILMN_1766798	-0.188184	-0.241439	0.00277547	-0.154987	0.0454895
C19orf66	ILMN_1750400	-0.186869	-0.261879	0.00825762	-0.14011	0.0364311
LOC400721	ILMN_1700182	-0.186771	-0.0968525	0.0386702	-0.242824	0.0060408
CDK5RAP3	ILMN_2383489	-0.184353	-0.217142	0.0229	-0.163913	0.0254156
TNFRSF10B	ILMN_1699265	-0.180358	-0.133077	0.043225	-0.209831	1.48e-05
HVCN1	ILMN_2365248	-0.179	-0.228755	0.0210349	-0.147984	0.0450897
TYSND1	ILMN_1775677	-0.175415	-0.137513	0.0197151	-0.199042	1.87e-05
FAM65A	ILMN_1680037	-0.174966	-0.142622	0.0235766	-0.195128	0.00304176
UNC84B	ILMN_2099301	-0.174922	-0.196904	0.0146896	-0.16122	0.0245414
TMEM156	ILMN_2095660	-0.17457	-0.183189	0.0497447	-0.169197	0.00254173
	ILMN_1891930	-0.174399	-0.0592438	0.0372402	-0.246184	0.0426532
LILRB3	ILMN_2406132	-0.173917	-0.109469	0.031653	-0.214093	0.0142923
NDST2	ILMN_2206344	-0.173388	-0.224346	0.000342095	-0.141622	0.00371388
	ILMN_1859886	-0.172188	-0.129189	9.94e-05	-0.198992	0.0109456
RAB20	ILMN_1708881	-0.169617	-0.20955	0.0112997	-0.144724	0.00401624
ADIPOR2	ILMN_2224833	-0.169421	-0.267006	7.22e-05	-0.108588	0.0224749
PGK1	ILMN_2216852	-0.168877	-0.267159	0.00648843	-0.107611	0.0445634
DPP7	ILMN_1811328	-0.167906	-0.261372	0.000761559	-0.109642	0.0229029
CYP2A7	ILMN_2408764	-0.165158	-0.313936	0.00246491	-0.0724137	0.0156161
	ILMN_1915095	-0.163543	-0.0898504	0.00122855	-0.209482	0.0190228
LILRB1	ILMN_1708248	-0.163208	-0.23405	0.0479529	-0.119047	0.00358566
ATG7	ILMN_1790978	-0.161859	-0.151809	0.0270556	-0.168124	0.00177927
LY9	ILMN_1812278	-0.160597	-0.207301	0.0445349	-0.131483	0.00443188
LOC284837	ILMN_1756131	-0.160492	-0.257477	0.0181268	-0.100033	0.00883289
P2RY11	ILMN_1752226	-0.158899	-0.222377	0.00769177	-0.119328	0.0113497
PDXP	ILMN_1736441	-0.157646	-0.205926	0.0322354	-0.12755	0.044415
LOC651680	ILMN_1796543	-0.155643	-0.294568	1.17e-07	-0.0690407	0.029785
C9orf72	ILMN_2295252	-0.154383	-0.242451	0.0220909	-0.0994828	0.0342254
FARSLB	ILMN_1765696	-0.154165	-0.0760721	0.0354922	-0.202847	0.00925143
AP3M2	ILMN_1676946	-0.151909	-0.166367	0.0337773	-0.142897	0.0493878
BTN2A2	ILMN_1752758	-0.150001	-0.169205	0.0390495	-0.13803	0.00171213
AQR	ILMN_1717154	-0.145472	-0.234335	1.28e-06	-0.0900775	0.00779476
TUSC4	ILMN_2191568	-0.145025	-0.120927	0.0016027	-0.160047	0.000471075
ROCK2	ILMN_2058337	-0.141799	-0.100001	0.0144178	-0.167854	0.00736001
ZNF266	ILMN_1753782	-0.14143	-0.194655	0.0465312	-0.108251	0.0474871
TRAF1	ILMN_1698218	-0.140617	-0.185485	0.00477213	-0.112648	6.06e-05
WDR37	ILMN_1796464	-0.138477	-0.205362	0.00098747	-0.0967827	0.0293147
LEMD2	ILMN_1680860	-0.138236	-0.12249	0.0153599	-0.148052	0.00817955
ZNF671	ILMN_1713454	-0.135837	-0.163275	0.0178878	-0.118733	0.00302575
DDX18	ILMN_1756220	-0.13493	-0.121609	0.00637189	-0.143234	0.000943091
ANKFY1	ILMN_1794470	-0.134748	-0.146843	0.0177238	-0.127208	0.0060791
NUPL2	ILMN_1789616	-0.134504	-0.137636	0.00601984	-0.132552	0.00359197
TRMT1	ILMN_1812940	-0.133511	-0.150782	0.0177828	-0.122744	0.0121743
GNPDA1	ILMN_1784709	-0.133122	-0.135085	0.0310622	-0.131898	0.00504402
	ILMN_1880849	-0.131246	-0.195778	4.57e-06	-0.091019	0.0124133
DUSP22	ILMN_1671809	-0.131226	-0.141339	0.0486258	-0.124921	0.036472
ITIH5	ILMN_2235707	-0.130287	-0.120226	0.000422617	-0.136559	0.010935
ORC6L	ILMN_2215061	-0.129263	-0.109204	0.00137692	-0.141768	0.0281265
INSM1	ILMN_1797668	-0.127974	-0.216415	4.85e-06	-0.0728425	0.037568
HGS	ILMN_1715994	-0.127714	-0.136373	0.000425617	-0.122317	0.0260716
GPS1	ILMN_1795876	-0.125301	-0.0921777	0.0194505	-0.14595	0.0115825
NOP14	ILMN_1750052	-0.124991	-0.122021	0.0434676	-0.126842	0.00108913
CXorf45	ILMN_1724341	-0.124964	-0.165563	0.00434444	-0.0996552	0.0113496
RUFY4	ILMN_1678627	-0.123871	-0.231121	0.00676687	-0.0570136	0.0405872
CIB1	ILMN_1684205	-0.122927	-0.146444	0.0254809	-0.108268	0.032225
C3orf37	ILMN_1815682	-0.122141	-0.123951	0.0212318	-0.121013	0.00961826
GOLGA7	ILMN_1778673	-0.12071	-0.0917264	0.0193726	-0.138777	0.00077168
SH3KBP1	ILMN_1652650	-0.119993	-0.142794	0.0406822	-0.105779	0.0346738
C6orf1	ILMN_2370685	-0.118884	-0.170133	0.0296559	-0.0869371	0.0247172
INSL3	ILMN_2226271	-0.11833	-0.231004	0.00542473	-0.0480911	0.029123
AZI1	ILMN_1746206	-0.114291	-0.15429	0.0250136	-0.0893571	0.0376489
CCR6	ILMN_2387696	-0.113679	-0.0908173	0.00597993	-0.12793	0.0299699
C22orf9	ILMN_1757347	-0.11145	-0.165843	0.0292128	-0.0775429	0.0457096
	ILMN_1821352	-0.110738	-0.203775	2.85e-05	-0.0527406	0.0478711
CHRAC1	ILMN_1722390	-0.110455	-0.140708	0.0143358	-0.0915962	0.00835351
NAG18	ILMN_2090949	-0.110215	-0.143013	0.000298709	-0.0897688	0.0063216
	ILMN_1827214	-0.109911	-0.0607906	0.0185732	-0.140532	0.0459718
RCBTB2	ILMN_1771695	-0.109882	-0.137176	0.00832784	-0.0928677	0.0101474
XPO5	ILMN_1759495	-0.107583	-0.123416	0.00877585	-0.0977141	0.0101153
	ILMN_1875546	-0.106844	-0.0604064	0.00739611	-0.135792	0.00847476
	ILMN_1886781	-0.101147	-0.0602717	0.00967589	-0.126628	0.0232656
PIH1D1	ILMN_1675131	-0.100544	-0.128485	0.00692466	-0.0831271	0.0320414
GEMIN4	ILMN_1770206	-0.100242	-0.0934912	0.0338226	-0.104451	0.0420278
GAS2L3	ILMN_2211003	-0.0979899	-0.181752	0.0133324	-0.0457743	0.0298788
DCLRE1A	ILMN_1734096	-0.0970742	-0.138485	0.019454	-0.0712595	0.0360538
	ILMN_1912997	-0.0952166	-0.174384	0.00116235	-0.0458652	0.0491588
RN7SL1	ILMN_2041368	-0.0946767	-0.0765043	0.0197788	-0.106005	0.0324512
	ILMN_1891263	-0.0944425	-0.0613933	0.000790004	-0.115045	0.0476972
BCL11B	ILMN_1667885	-0.0940839	-0.180628	6e-08	-0.0401342	0.0414304
	ILMN_1877894	-0.0905562	-0.0753606	0.00336261	-0.100029	0.0308355
GOSR1	ILMN_1798816	-0.088766	-0.0895717	0.0299216	-0.0882637	0.0245162
MIA3	ILMN_2312906	-0.0886912	-0.106385	0.0220452	-0.0776615	0.0145627
LOC650845	ILMN_1674697	-0.0879472	-0.130643	0.000768535	-0.0613317	0.036891
ZNF187	ILMN_1760982	-0.0869251	-0.103406	0.0439405	-0.0766511	0.0215051
	ILMN_1858271	-0.0863102	-0.0880406	0.00214586	-0.0852315	0.00403878
ASB11	ILMN_2272251	-0.0859521	-0.149923	0.000103383	-0.0460739	0.0195938
LOC647890	ILMN_1661985	-0.0847773	-0.108059	0.00871768	-0.0702638	0.0130925
CXCR5	ILMN_2337931	-0.0833397	-0.124461	0.0293287	-0.0577058	0.0076609
WDR5B	ILMN_1665622	-0.0824732	-0.106177	0.00246074	-0.0676966	0.00891154
GIGYF1	ILMN_1815639	-0.0812823	-0.0937097	0.0102369	-0.0735353	0.0196258
	ILMN_1833127	-0.0804577	-0.110685	0.000104738	-0.0616146	0.00760077
LAD1	ILMN_1728215	-0.0796865	-0.11874	0.00490985	-0.0553417	0.0422797
	ILMN_1822458	-0.079501	-0.10034	0.0251101	-0.0665107	0.00561061
MGC39545	ILMN_1708535	-0.0755204	-0.100745	0.00280197	-0.0597962	0.0180099
KIRREL3	ILMN_1674541	-0.0744401	-0.0981007	0.000663492	-0.0596906	0.0128629
SPINK9	ILMN_1653428	-0.0726719	-0.0887749	0.0217494	-0.0626336	0.0159825
ARL6IP4	ILMN_1779835	-0.071944	-0.10389	0.0260206	-0.0520294	0.0185709
ZNF266	ILMN_2288740	-0.0712506	-0.109072	3.56e-05	-0.0476735	0.037405
	ILMN_1890134	-0.0708777	-0.095277	0.0276642	-0.0556678	0.0296972
SLC2A11	ILMN_1767717	-0.0705653	-0.0801007	0.0233382	-0.0646211	0.00742539
LOC653137	ILMN_1703409	-0.0683814	-0.0887258	0.00483245	-0.0556992	0.017541
	ILMN_1865112	-0.0672899	-0.0949462	0.0014162	-0.0500496	0.0412635
	ILMN_1903440	-0.0659292	-0.0721025	0.00585484	-0.062081	0.0325757
	ILMN_1877725	-0.0659052	-0.0402671	0.0435467	-0.0818873	0.0112286
	ILMN_1908415	-0.0656769	-0.0616685	0.0211473	-0.0681756	0.00669617
OR7E24	ILMN_1669988	-0.0652003	-0.0943899	0.00105553	-0.0470043	0.0415699
LOC652816	ILMN_1695006	-0.0650471	-0.0712476	0.00718654	-0.0611818	0.0224444
	ILMN_1818368	-0.0649112	-0.0645187	0.0295763	-0.0651558	0.0211195
LOC653252	ILMN_1719735	-0.0646958	-0.0654802	0.00592697	-0.0642068	0.0152387
	ILMN_1844074	-0.0643128	-0.0670788	0.00155045	-0.0625886	0.0289489
	ILMN_1905637	-0.0623054	-0.0883364	0.000237402	-0.0460783	0.0287573
	ILMN_1832543	-0.0620264	-0.0696764	0.0079096	-0.0572576	0.0278987
	ILMN_1868091	-0.061589	-0.0876974	0.000863891	-0.0453136	0.0461956
TMEM211	ILMN_1676257	-0.0610632	-0.0629397	0.0159642	-0.0598934	0.000274393
C21orf81	ILMN_1724299	-0.0601301	-0.0780486	0.020577	-0.0489601	0.04214
ZNF587	ILMN_2078141	-0.0598335	-0.0901346	0.00990422	-0.0409445	0.0211202
ANO9	ILMN_1762629	-0.0595916	-0.0664726	0.0483069	-0.0553021	0.028453
LOC647585	ILMN_1690356	-0.058851	-0.0599347	0.0072337	-0.0581754	0.039487
CCDC122	ILMN_1904052	-0.0580697	-0.0805915	0.0052313	-0.0440302	0.0403186
MRVI1	ILMN_1798493	-0.0579407	-0.0694883	0.0249818	-0.0507422	0.0272285
	ILMN_1885006	-0.057309	-0.0783159	0.027525	-0.0442137	0.0466992
SGK2	ILMN_1660413	-0.0569303	-0.042972	0.0285006	-0.0656316	0.00618607
OR5M11	ILMN_1792254	-0.0558152	-0.0655461	0.0100989	-0.0497491	0.030492
	ILMN_1873373	-0.0550813	-0.0555027	0.0262129	-0.0548186	0.0461878
GRAP	ILMN_1656472	-0.0545502	-0.0489154	0.0463146	-0.0580628	0.0156396
LOC646853	ILMN_1683017	-0.0545322	-0.0534064	0.0168768	-0.055234	0.0181723
CRYBA2	ILMN_2260313	-0.0535668	-0.0555923	0.03719	-0.0523042	0.0203871
LOC653428	ILMN_1712188	-0.05353	-0.0501202	0.0227115	-0.0556556	0.0266443
NPBWR1	ILMN_1752681	-0.0534835	-0.0565093	0.0446863	-0.0515973	0.0184245
INPP4A	ILMN_1693709	-0.0531641	-0.0597414	0.023804	-0.049064	0.0127477
	ILMN_1854412	-0.0525325	-0.0509138	0.0498094	-0.0535415	0.0499789
PCDHGC4	ILMN_1714858	-0.0516607	-0.0514717	0.020069	-0.0517785	0.0146064
C11orf85	ILMN_1808914	-0.0509275	-0.052586	0.0324733	-0.0498936	0.00554453
	ILMN_1901723	-0.0502776	-0.0443687	0.0474335	-0.0539611	0.0326343
	ILMN_1861192	-0.0493859	-0.0433553	0.0490974	-0.0531452	0.02239
	ILMN_1907380	-0.0483652	-0.047152	0.0429285	-0.0491215	0.0349341
LOC728656	ILMN_1756088	-0.0482571	-0.0538233	0.015235	-0.0447873	0.049802
	ILMN_1850892	-0.0475435	-0.0445207	0.0365057	-0.0494279	0.0298499
